# Supplementary material for: Performance of virtual screening against GPCR homology models: Impact of template selection and treatment of binding site plasticity
Source: PLoS Comput Biol. 2020 Mar 13;16(3):e1007680. doi: 10.1371/journal.pcbi.1007680 (PMC7135368; doi:10.1371/journal.pcbi.1007680)
Supplement: S1 File — (ZIP) [file pcbi.1007680.s016.zip › S1_file/d2_5U09_hm_1.pir]

>P1;5U09
structureX:5u09.pdb:100:A:412:A:CB1:::
-------------ENFMDIECFMVLNPSQQLAIAVLSLTLGTFTVLENLLVLCVILHSRSLRCRPSYHFIGS
LAVADLLGSVIFVYSFIDFHVFHR-KDSRNVFLFKLGGVTASFTASVGSLFLAAIDRYISIHRPLAYKRIVT
-RPKAVVAFCLMWTIAIVIAVLPLLG-WNCEKLQSV--------CSDIFPHIDETYLMFWIGV-TSVLLLFI
VYAYMYILWKA--GI-DCSFWNESYLTGSRDERKKSLLSKFGMDEGVTFMFIGRFDRGQKGVDVLLKAIEIL
SSKKEFQEMRFIIIGKGDPELEGWARSLEEKHGNVKVITEMLSREFVRELYGSVDFVIIPSYFEPFGLVALE
AMCLGAIPIASAVGGLRDIITNETGILVKAGDPGELANAILKALELSRSDLSKFRENCKKRAMSFSDQARMD
IRLAKTLVLILVVLIICWGPLLAIMVYDVFGKMNKLIKTVFAFCSMLCLLNSTVNPIIYALRSKDLRHAFRS
MF---------*
>P1;d2_hm_1
sequence:::::::d2::
---------------------------PHYNYYATLLTLLIAVIVFGNVLVCMAVSREKALQ-TTTNYLIVS
LAVADLLVATLVMPWVVYLEVVGEWKFSRIHCDIFVTLDVMMCTASILNLCAISIDRYTAVAMPMLYNTRYS
SKRRVTVMISIVWVLSFTISCPLLFG/-----------------CIIA----NPAFVVYSSIVSFYVPFIVT
LLVYIKIYIVL-/-----------------------------------------------------------
------------------------------------------------------------------------
---------------------------------------------------------------------QKE
KKATQMLAIVLGVFIICWLPFFITHILNIHCDC-NIPPVLYSAFTWLGYVNSAVNPIIYTTFNIEFRKAFLK
IL---------*
