# Supplementary material for: Performance of virtual screening against GPCR homology models: Impact of template selection and treatment of binding site plasticity
Source: PLoS Comput Biol. 2020 Mar 13;16(3):e1007680. doi: 10.1371/journal.pcbi.1007680 (PMC7135368; doi:10.1371/journal.pcbi.1007680)
Supplement: S1 File — (ZIP) [file pcbi.1007680.s016.zip › S1_file/d2_3UON_hm_1.pir]

>P1;3UON
structureX:3UON.pdb:20:A:456:A:m2X:::
TFEVVFIVLVAGSLSLVTIIGNILVMVSIKVNRHLQTVNNYFLFSLACADLIIGVFSMNLYTLYTVIGYWPL
GPVVCDLWLALDYVVSNASVMNLLIISFDRYFCVTKPLTYPVKRTTK-MAGMMIAAAWVLSFILWAPAILFW
QFIVGVRTVEDGE-CYIQFFSNAAVTFGTAIAAFYLPVIIMTVLYWHISRA-SKSRINIFEMLRIDEGLRLK
IYKDTEGYYTIGIGHLLTKSPSLNAAKSELDKAIGRNTNGVITKDEAEKLFNQDVDAAVRGILRNAKLKPVY
DSLDAVRRAALINMVFQMGETGVAGFTNSLRMLQQKRWDEAAVNLAKSRWYNQTPNRAKRVITTFRTGTWDA
YPPPSREKKVTRTILAILLAFIITWAPYNVMVLINTFCAPC-IPNTVWTIGYWLCYINSTINPACYALCNAT
FKKTFKHLLM*
>P1;d2_hm_1
sequence:::::::d2::
--HYNYYATLLTLLIAVIVFGNVLVCMAVSREKALQTTTNYLIVSLAVADLLVATLVMPWVVYLEVVGEWKF
SRIHCDIFVTLDVMMCTASILNLCAISIDRYTAVAMPMLYNTRYSSKRRVTVMISIVWVLSFTISCPLLFG-
-------------/CII---ANPAFVVYSSIVSFYVPFIVTLLVYIKIYIV/--------------------
------------------------------------------------------------------------
------------------------------------------------------------------------
------EKKATQMLAIVLGVFIICWLPFFITHILNIHCD-CNIPPVLYSAFTWLGYVNSAVNPIIYTTFNIE
FRKAFL----*
