# Supplementary material for: Performance of virtual screening against GPCR homology models: Impact of template selection and treatment of binding site plasticity
Source: PLoS Comput Biol. 2020 Mar 13;16(3):e1007680. doi: 10.1371/journal.pcbi.1007680 (PMC7135368; doi:10.1371/journal.pcbi.1007680)
Supplement: S1 File — (ZIP) [file pcbi.1007680.s016.zip › S1_file/d2_5DSG_hm_1.pir]

>P1;5DSG
structureX:5DSG.pdb:24:B:473:B:M4X:::
-----------HNRYETVEMVFIATVTGSLSLVTVVGNILVMLSIKVNRQLQTVNNYFLFSLACADLIIGAF
SMNLYTVYIIKGYWPLGAVVCDLWLALDYVVSNASVMNLLIISFDRYFCVTKPLTYPARR-TTKMAGLMIAA
AWVLSFVLWAPAILF-WQFVVG-KR--TVPDN---QCFIQFLSNPAVTFGTAIAAFYLPVVIMTVLYIHISL
ASRSRV-NIFEMLRIDEG-----DEAEKLFNQDVDAAVRGILRNAKLKPVYDSLDAVRRAALINMVFQMGET
GVAGFTNSLRMLQQKRWDEAAVNLAKSRWYNQTPNRAKRVITTFRTGTWDAY-QMAARERKVTRTIFAILLA
FILTWTPYNVMVLVNTFCQSC-IPDTVWSIGYWLCYVNSTINPACYALCNATFKKTFRHLLLCQYR------
------------------------*
>P1;d2_5DSG_hm_1
sequence:::::::d2::
-----------DGKADRPHYNYYATLLTLLIAVIVFGNVLVCMAVSREKALQTTTNYLIVSLAVADLLVATL
VMPWVVYLEVVGEWKFSRIHCDIFVTLDVMMCTASILNLCAISIDRYTAVAMPMLYNTRYSSKRRVTVMISI
VWVLSFTISCPLLFG-------------------/-CII---ANPAFVVYSSIVSFYVPFIVTLLVYIKIYI
VLRRR-------------------------------------------------------------------
----------------------------------------------------/-SQQKEKKATQMLAIVLGV
FIICWLPFFITHILNIHCD-CNIPPVLYSAFTWLGYVNSAVNPIIYTTFNIEFRKAFLKILHC---------
-------------*
