# Supplementary material for: Performance of virtual screening against GPCR homology models: Impact of template selection and treatment of binding site plasticity
Source: PLoS Comput Biol. 2020 Mar 13;16(3):e1007680. doi: 10.1371/journal.pcbi.1007680 (PMC7135368; doi:10.1371/journal.pcbi.1007680)
Supplement: S1 File — (ZIP) [file pcbi.1007680.s016.zip › S1_file/d2_3RZE_hm_1.pir]

>P1;3RZE
structureX:3RZE.pdb:28:A:485:A:h1X:::
---------MPLVVVLSTICLVTVGLNLLVLYAVRSERKLHTVGNLYIVSLSVADLIVGAVVMPMNILYLLM
SKWSLGRPLCLFWLSMDYVASTASIFSVFILCIDRYRSVQQPLRYLKYRT-KTRASATILGAWFLSFLWVIP
ILG-WNH-------RREDK---------CETDFYDVTWFKVMTAIINFYLPTLLMLWFYAKIYK-AVRQHCN
IFEMLRIDEGLRLKIYKDTEGYYTIGIGHLLTKSPSLNAAKSELDKAIGRNTNGVITKDEAEKLFNQDVDAA
VRGILRNAKLKPVYDSLDAVRRAALINMVFQMGETGVAGFTNSLRMLQQKRWDEAAVNLAKSRWYNQTPNRA
KRVITTFRTGTWDAYLHMNRERKAAKQLGFIMAAFILCWIPYFIFFMVIAFCKNC-CNEHLHMFTIWLGYIN
STLNPLIYPLCNENFKKTFKRILHI*
>P1;d2_hm_1
sequence:::::::d2::
---------NYYATLLTLLIAVIVFGNVLVCMAVSREKALQTTTNYLIVSLAVADLLVATLVMPWVVYLEVV
GEWKFSRIHCDIFVTLDVMMCTASILNLCAISIDRYTAVAMPMLYNTRYSSKRRVTVMISIVWVLSFTISCP
LLFG-----------------------/CII--A-NPAFVVYSSIVSFYVPFIVTLLVYIKIYI/-------
------------------------------------------------------------------------
------------------------------------------------------------------------
----------------SQQKEKKATQMLAIVLGVFIICWLPFFITHILNIHCD-CNIPPVLYSAFTWLGYVN
SAVNPIIYTTFNIEFRKAFLKI------------*
