# Supplementary material for: Performance of virtual screening against GPCR homology models: Impact of template selection and treatment of binding site plasticity
Source: PLoS Comput Biol. 2020 Mar 13;16(3):e1007680. doi: 10.1371/journal.pcbi.1007680 (PMC7135368; doi:10.1371/journal.pcbi.1007680)
Supplement: S1 File — (ZIP) [file pcbi.1007680.s016.zip › S1_file/d2_4IB4_hm_1.pir]

>P1;4IB4
structureX:4IB4.pdb:48:A:400:A:2bX:::
----------------------EEQGNKLHWAALLILMVIIPTIGGNTLVILAVSLEKKLQYATNYFLMSLA
VADLLVGLFVMPIALLTIMFEAMWPLPLVLCPAWLFLDVLFSTASIWHLCAISVDRYIAIKKPIQANQYNS-
RATAFIKITVVWLISIGIAIPVPIKGIET---NPNNIT--------CVLTKERFGDFMLFGSLAAFFTPLAI
MIVTYFLTIHALQK-KAADLEDNWETLNDNLKVIEKADNAAQVKDALTKMRAAALDAQK-------------
---KDFRHGFDILVGQIDDALKLANEGKVKEAQAAAEQLKTTRNAYIQKYLQTISNEQRASKVLGIVFFLFL
LMWCPFFITNITLVLCDSCNQTTLQMLLEIFVWIGYVSSGVNPLVYTLFNKTFRDAFGRYITCNYR
*
>P1;d2_hm_1
sequence:::::::d2::
--------------------------PHYNYYATLLTLLIAVIVFGNVLVCMAVSREKALQTTTNYLIVSLA
VADLLVATLVMPWVVYLEV-VGEWKFSRIHCDIFVTLDVMMCTASILNLCAISIDRYTAVAMPMLYNTRYSS
KRRVTVMISIVWVLSFTISCPLLFG--------------------/CIIA---NPAFVVYSSIVSFYVPFIV
TLLVYIKIYIVLRR/---------------------------------------------------------
-------------------------------------------------RKLSQQKEKKATQMLAIVLGVFI
ICWLPFFITHILNIHCD-C--NIPPVLYSAFTWLGYVNSAVNPIIYTTFNIEFRKAFL--------------
--------*
