# Supplementary material for: Performance of virtual screening against GPCR homology models: Impact of template selection and treatment of binding site plasticity
Source: PLoS Comput Biol. 2020 Mar 13;16(3):e1007680. doi: 10.1371/journal.pcbi.1007680 (PMC7135368; doi:10.1371/journal.pcbi.1007680)
Supplement: S1 File — (ZIP) [file pcbi.1007680.s016.zip › S1_file/d2_3ODU_hm_1.pir]

>P1;3ODU
structureX:3odu.pdb:27:A:328:A:cxcr4:::
PCFREENANFNKIFLPTIYSIIFLTGIVGNGLVILVMGYQKKLRSMTDKYRLHLSVADLLFVI-TLPFWAVD
AVA-NWYFGNFLCKAVHVIYTVNLYSSVWILAFISLDRYLAIVHATNSQ-RPRKLLAEKVVYVGVWIPALLL
TIPDFIFANVSEADDRYI-CDRFYPNDLWVVVFQFQHIMVGLILPGIVILSCYCIIISK-LSHSGSNIFEML
RIDEGLRLKIYKDTEGYYTIGIGHLLTKSPSLNAAKSELDKAIGRNTNGVITKDEAEKLFNQDVDAAVRGIL
RNAKLKPVYDSLDAVRRAALINMVFQMGETGVAGFTNSLRMLQQKRW----------------DEAAVNLAK
SRWYNQTPNRAKRVITTFRTGTWDAYGSKGHQKRKALKTTVILILAFFACWLPYYIGISIDSFILLEIIKQG
CEFENTVHKWISITEALAFFHCCLNPILYAFLGAKFKTSAQHALTSGRPLEVLFQ---*
>P1;d2_hm_1_toNPXXY
sequence:::::::d2::
---------PHYNYYATLLTLLIAVIVFGNVLVCMAVSREKALQTTTNYLIVSLAVADLLVATLVMPWVVYL
EVVGEWKFSRIHCDIFVTLDVMMCTASILNLCAISIDRYTAVAMPMLYNTRYSSKRRVTVMISIVWVLSFTI
SCPLLFG-----------/CII------ANPAFVVYSSIVSFYVPFIVTLLVYIKIYIV/------------
------------------------------------------------------------------------
------------------------------------------------------------------------
------------------------------QKEKKATQMLAIVLGVFIICWLPFFITHILNIHCD-------
-C--NIPPVLYSAFTWLGYVNSAVNPIIYTT------------------------*
