# Supplementary material for: Performance of virtual screening against GPCR homology models: Impact of template selection and treatment of binding site plasticity
Source: PLoS Comput Biol. 2020 Mar 13;16(3):e1007680. doi: 10.1371/journal.pcbi.1007680 (PMC7135368; doi:10.1371/journal.pcbi.1007680)
Supplement: S1 File — (ZIP) [file pcbi.1007680.s016.zip › S1_file/d2_1F88_hm_1.pir]

>P1;1F88
structureX:1F88.pdb:FIRST:A:348:A:bRho:::
MNGTEGPNFYVPFSNKTGVVRSPFEAPQYYLAEPWQFSMLAAYMFLLIMLGFPINFLTLYVTVQHKKLRTPL
NYILLNLAVADLFMVFGGFTTTLYTSLHGYFVFGPTGCNLEGFFATLGGEIALWSLVVLAIERYVVVCKPMS
NF-RFGEN-HAIMGVAFTWVMALACAAPPLVGWSRYIPEGMQCS----CGIDYYTPHEETNNESFVIYMFVV
HFIIPLIVIFFCYGQLVFTV-KEAAA------------SATTQKAEKEVTRMVIIMVIAFLICWLPYAGVAF
YIFTHQGSDFGPIFMTIPAFFAKTSAVYNPVIYIMMNKQFRNCMVTTLCCGKNPSTTVSKTETSQVAPA*
>P1;d2_hm_1
sequence:::::::d2::
-------------------------------------NYYATLLTLLIAVIVFGNVLVCMAVSREKALQTTT
NYLIVSLAVADLLVATLVMPWVVYLEVVGEWKFSRIHCDIFVTLDVMMCTASILNLCAISIDRYTAVAMPML
YNTRYSSKRRVTVMISIVWVLSFTISCPLLFG---------------/CIIA---------NPAFVVYSSIV
SFYVPFIVTLLVYIKIYIVL/-----------------------KEKKATQMLAIVLGVFIICWLPFFITHI
LNIHCD-CNIPPVLYSAFTWLGYVNSAVNPIIYTTFNIEFRKAFLKI-------------------------
---*
