# Supplementary material for: Performance of virtual screening against GPCR homology models: Impact of template selection and treatment of binding site plasticity
Source: PLoS Comput Biol. 2020 Mar 13;16(3):e1007680. doi: 10.1371/journal.pcbi.1007680 (PMC7135368; doi:10.1371/journal.pcbi.1007680)
Supplement: S1 File — (ZIP) [file pcbi.1007680.s016.zip › S1_file/d2_4DAJ_hm_1.pir]

>P1;4DAJ
structureX:4DAJ.pdb:64:A:556:A:m3X:::
IWQVVFIAFLTGFLALVTIIGNILVIVAFKVNKQLKTVNNYFLLSLACADLIIGVISMNLFTTYIIMNRWAL
GNLACDLWLSIDYVASNASVMNLLVISFDRYFSITRPLTYRAKRT-TKRAGVMIGLAWVISFVLWAPAILFW
QYFVGKRTVPPGE-CFIQFLSEPTITFGTAIAAFYMPVTIMTILYWRIYKET-EKMNIFEMLRIDEGLRLKI
YKDTEGYYTIGIGHLLTKSPSLNAAKSELDKAIGRNTNGVITKDEAEKLFNQDVDAAVRGILRNAKLKPVYD
SLDAVRRAALINMVFQMGETGVAGFTNSLRMLQQKRWDEAAVNLAKSRWYNQTPNRAKRVITTFRTGTWDAY
LIKE---AQTLSAILLAFIITWTPYNIMVLVNTFCDSC-IPKTYWNLGYWLCYINSTVNPVCYALCNKTFRT
TFKT*
>P1;d2_hm_1
sequence:::::::d2::
-PHYNYYATLLTLLIAVIVFGNVLVCMAVSREKALQTTTNYLIVSLAVADLLVATLVMPWVVYLEVVGEWKF
SRIHCDIFVTLDVMMCTASILNLCAISIDRYTAVAMPMLYNTRYSSKRRVTVMISIVWVLSFTISCPLLFG-
-------------/CII---ANPAFVVYSSIVSFYVPFIVTLLVYIKIYIVL/-------------------
------------------------------------------------------------------------
------------------------------------------------------------------------
--KEKKATQMLAIVLGVFIICWLPFFITHILNIHCD-CNIPPVLYSAFTWLGYVNSAVNPIIYTTFNIEFRK
AFLK*
