# Supplementary material for: Performance of virtual screening against GPCR homology models: Impact of template selection and treatment of binding site plasticity
Source: PLoS Comput Biol. 2020 Mar 13;16(3):e1007680. doi: 10.1371/journal.pcbi.1007680 (PMC7135368; doi:10.1371/journal.pcbi.1007680)
Supplement: S1 File — (ZIP) [file pcbi.1007680.s016.zip › S1_file/d2_4EIY_hm_1.pir]

>P1;4EIY
structureX:4eiy.pdb:-1:A:327:A:a2a:::
-------------------------------------------GAPP-IMGSSVYITVELAIAVLAILGNVL
VCWAVWLNSNLQNVTNYFVVSLAAADIAVGVLAIPFAITIST-G-FCAACHGCLFIACFVLVLTQSSIFSLL
AIAIDRYIAIRIPLRYNGLVTG-TRAKGIIAICWVLSFAIGLTPMLGW-NNCGQPKEGKNHSQGCGEGQVA-
CLFEDVVPMNYMVYFNFFACVLVPLLLMLGV-YLRIFLAARRQLA-DLEDNWETLNDNLKVIEKADNAAQVK
DALTKMRAAALDAQK---------------MKDFRHGFDILVGQIDDALKLANEGKVKEAQAAAEQLKT-TR
NAYIQKYLERARSTL---QKEVHAAKSLAIIVGLFALCWLPLHIINCFTFFCPDCSHAPLWLMYLAIVLSHT
NSVVNPFIYAYRIREFRQTFRKIIRSHV-------------------*
>P1;d2_hm_1
sequence:::::::d2::
-------------------------------------------------PHYNYYATLLTLLIAVIVFGNVL
VCMAVSREKALQTTTNYLIVSLAVADLLVATLVMPWVVYLEVVGEWKFSRIHCDIFVTLDVMMCTASILNLC
AISIDRYTAVAMPMLYNTRYSSKRRVTVMISIVWVLSFTISCPLLFG------------------------/
CII---ANP-AFVVYSSIVSFYVPFIVTLLV-YIKIYIVLRRR--/--------------------------
------------------------------------------------------------------------
------------------QKEKKATQMLAIVLGVFIICWLPFFITHILNIHCD-C-NIPPVLYSAFTWLGYV
NSAVNPIIYTTFNIEFRKAFLKILHC---------------------*
