# Supplementary material for: Performance of virtual screening against GPCR homology models: Impact of template selection and treatment of binding site plasticity
Source: PLoS Comput Biol. 2020 Mar 13;16(3):e1007680. doi: 10.1371/journal.pcbi.1007680 (PMC7135368; doi:10.1371/journal.pcbi.1007680)
Supplement: S1 File — (ZIP) [file pcbi.1007680.s016.zip › S1_file/d2_2RH1_hm_1.pir]

>P1;2RH1
structureX:2RH1.pdb:29:A:342:A:b2X:::
DEVWVVGMGIVMSLIVLAIVFGNVLVITAIAKFERLQTVTNYFITSLACADLVMGLAVVPFGAAHILMKMWT
FGNFWCEFWTSIDVLCVTASIETLCVIAVDRYFAITSPFKYQSLLT-KNKARVIILMVWIVSGLTSFLPIQM
HWYRATHQEAINCYAEETC-CDFFTNQAYAIASSIVSFYVPLVIMVFVYSRVFQEAK-RQLNIFEMLRIDEG
LRLKIYKDTEGYYTIGIGHLLTKSPSLNAAKSELDKAIGRNTNGVITKDEAEKLFNQDVDAAVRGILRNAKL
KPVYDSLDAVRRAALINMVFQMGETGVAGFTNSLRMLQQKRWDEAAVNLAKSRWYNQTPNRAKRVITTFRTG
TWDAYKFCLKEHKALKTLGIIMGTFTLCWLPFFIVNIVHVIQDNL-IRKEVYILLNWIGYVNSGFNPLIYC-
RSPDFRIAFQELLCL-*
>P1;d2_hm_1
sequence:::::::d2::
DRPHYNYYATLLTLLIAVIVFGNVLVCMAVSREKALQTTTNYLIVSLAVADLLVATLVMPWVVYLEVVGEWK
FSRIHCDIFVTLDVMMCTASILNLCAISIDRYTAVAMPMLYNTRYSSKRRVTVMISIVWVLSFTISC-PLLF
G------------------/CII-ANPAFVVYSSIVSFYVPFIVTLLVYIKIYIVLR/--------------
------------------------------------------------------------------------
------------------------------------------------------------------------
---------KEKKATQMLAIVLGVFIICWLPFFITHILNIHCD-CNIPPVLYSAFTWLGYVNSAVNPIIYTT
FNIEFRKAFLK-----*
