# Supplementary material for: Performance of virtual screening against GPCR homology models: Impact of template selection and treatment of binding site plasticity
Source: PLoS Comput Biol. 2020 Mar 13;16(3):e1007680. doi: 10.1371/journal.pcbi.1007680 (PMC7135368; doi:10.1371/journal.pcbi.1007680)
Supplement: S1 File — (ZIP) [file pcbi.1007680.s016.zip › S1_file/d2_5CXV_hm_1.pir]

>P1;5CXV
structureX:5CXV.pdb:20:A:439:A:M1X:::
-----------------------------------------------KGPWQVAFIGITTGLLSLATVTGNL
LVLISFKVNTELKTVNNYFLLSLACADLIIGTFSMNLYTTYLLMGHWALGTLACDLWLALDYVASQASVMNL
LLISFDRYFSVTRPLSYRAKR-TPRRAALMIGLAWLVSFVLWAPAILFWQYLVGERTVLAG---QCYIQFLS
QPIITFGTAMAAFYLPVTVMCTLYWRIYRETENRNIFEMLRIDEGLRLKIYKDTEGYYTIGIGHLLTKSPSL
NAAKSELDKAIGRNTNGVITKDEAEKLFNQDVDAAVRGILRNAKLKPVYDSLDAVRRAALINMVFQMGETGV
AGFTNSLRMLQQKRWDEAAVNLAKSRWYNQTPNRAKRVITTFRTGTWDAYFSLVKEKKAARTLSAILLAFIL
TWTPYNIMVLVSTFCKDC-VPETLWELGYWLCYVNSTINPMCYALCNKAFRDTFRLLLLCRWDK--------
-------------------*
>P1;d2_5CXV_hm_1
sequence:::::::d2::
-----------------------------------------------ADRPHYNYYATLLTLLIAVIVFGNV
LVCMAVSREKALQTTTNYLIVSLAVADLLVATLVMPWVVYLEVVGEWKFSRIHCDIFVTLDVMMCTASILNL
CAISIDRYTAVAMPMLYNTRYSSKRRVTVMISIVWVLSFTISCPLLFG---------------/-CII---A
NPAFVVYSSIVSFYVPFIVTLLVYIKIYIVLRRR/-------------------------------------
------------------------------------------------------------------------
---------------------------------------------------SQQKEKKATQMLAIVLGVFII
CWLPFFITHILNIHCD-CNIPPVLYSAFTWLGYVNSAVNPIIYTTFNIEFRKAFLKILHC------------
-------------------------------*
