# Supplementary material for: Performance of virtual screening against GPCR homology models: Impact of template selection and treatment of binding site plasticity
Source: PLoS Comput Biol. 2020 Mar 13;16(3):e1007680. doi: 10.1371/journal.pcbi.1007680 (PMC7135368; doi:10.1371/journal.pcbi.1007680)
Supplement: S1 File — (ZIP) [file pcbi.1007680.s016.zip › S1_file/d2_3PBL_hm_1.pir]

>P1;3PBL
structureX:3PBL.pdb:32:A:400:A:d3X:::
YALSYCALILAIVFGNGLVCMAVLKERALQTTTNYLVVSLAVADLLVATLVMPWVVYLEVTGGVWNFSRICC
DVFVTLDVMMCTASIWNLCAISIDRYTAVVMPVHYQHGTGQSS-CRRVALMITAVWVLAFAVSCPLLFGFNT
TGDPTV-CSISNPDFVIYSSVVSFYLPFGVTVLVYARIYVVL-KQRRRKNIFEMLRIDEGLRLKIYKDTEGY
YTIGIGHLLTKSPSLNAAKSELDKAIGRNTNGVITKDEAEKLFNQDVDAAVRGILRNAKLKPVYDSLDAVRR
AALINMVFQMGETGVAGFTNSLRMLQQKRWDEAAVNLAKSRWYNQTPNRAKRVITTFRTGTWDAYGVPLREK
KATQMVAIVLGAFIVCWLPFFLTHVLNTHCQTCHVSPELYSATTWLGYVNSALNPVIYTTFNIEFRKAFLKI
LSC*
>P1;d2_hm_1
sequence:::::::d2::
-ATLLTLLIAVIVFGNVLVCMAVSREKALQTTTNYLIVSLAVADLLVATLVMPWVVYLEVV-GEWKFSRIHC
DIFVTLDVMMCTASILNLCAISIDRYTAVAMPMLYNT---RYSSKRRVTVMISIVWVLSFTISCPLLFG---
------/CIIANPAFVVYSSIVSFYVPFIVTLLVYIKIYIVL/-----------------------------
------------------------------------------------------------------------
------------------------------------------------------------------SQQKEK
KATQMLAIVLGVFIICWLPFFITHILNIHCD-CNIPPVLYSAFTWLGYVNSAVNPIIYTTFNIEFRKAFLKI
---*
