# Supplementary material for: Performance of virtual screening against GPCR homology models: Impact of template selection and treatment of binding site plasticity
Source: PLoS Comput Biol. 2020 Mar 13;16(3):e1007680. doi: 10.1371/journal.pcbi.1007680 (PMC7135368; doi:10.1371/journal.pcbi.1007680)
Supplement: S1 File — (ZIP) [file pcbi.1007680.s016.zip › S1_file/d2_4IAR_hm_1.pir]

>P1;4IAR
structureX:4IAR.pdb:38:A:387:A:1bX:::
--------YIYQDSISLPWKVLLVMLLALITLATTLSNAFVIATVYRTRKLHTPANYLIASLAVTDLLVSIL
VMPISTMYTVTGRWTLGQVVCDFWLSSDITCCTASIWHLCVIALDRYWAITDAVEYSAKRT-PKRAAVMIAL
VWVFSISISLPPFF-WRQA------SE------CVVNTDHILYTVYSTVGAFYFPTLLLIALYGRIYVEARS
-RIADLEDNWETLNDNLKVIEKADNAAQVKDALTKMRAAALDAQKATPPKLEDKSPDSPEMKDFRHGFDILV
GQIDDALKLANEGKVKEAQAAAEQLKTTRNAYIQKYLAARERKATKTLGIILGAFIVCWLPFFIISLVMPI-
----WFHLAIFDFFTWLGYLNSLINPIIYTMSNEDFKQAFHKLIRFK---*
>P1;d2_hm_1
sequence:::::::d2::
--------GSDGKADRPHYN-YYATLLTLLIAVIVFGNVLVCMAVSREKALQTTTNYLIVSLAVADLLVATL
VMPWVVYLEVVGEWKFSRIHCDIFVTLDVMMCTASILNLCAISIDRYTAVAMPMLYNTRYSSKRRVTVMISI
VWVLSFTISCPLLFG-----------------/CII-ANP-AFVVYSSIVSFYVPFIVTLLVYIKIYIVLRR
/-----------------------------------------------------------------------
------------------------------------SQQKEKKATQMLAIVLGVFIICWLPFFITHILNIHC
D--CNIPPVLYSAFTWLGYVNSAVNPIIYTTFNIEFRKAFLK--------*
