# Supplementary material for: Performance of virtual screening against GPCR homology models: Impact of template selection and treatment of binding site plasticity
Source: PLoS Comput Biol. 2020 Mar 13;16(3):e1007680. doi: 10.1371/journal.pcbi.1007680 (PMC7135368; doi:10.1371/journal.pcbi.1007680)
Supplement: S1 File — (ZIP) [file pcbi.1007680.s016.zip › S1_file/d2_6BQH_hm_1.pir]

>P1;6BQH
structureX:6BQH.pdb:46:A:387:A:5ht2cX:::
----------------------------------------FKFPDGVQNWPALSIVIIIIMTIGGNILVIMA
VSMEKKLHNATNYFLMSLAIADMLVGLLVMPLSLLAILYDYV-WPLPRYLCPVWISLDVLFSTASIMHLCAI
SLDRYVAIRNPIEHS-RFNSRTKAIMKIAIVWAISIGVSVPIPVIGLRDEEKVFVNNT--TCVLNDPNFVLI
GSFVAFFIPLTIMVITYCLTIYVLRRQAADLEDNWETLNDNLKVIEKA-----VKDALTKMRAAALDAQKAT
-------------MKDFRHGFDIL------------------------QLKTTRNAYIQKYL----QAINNE
RKASKVLGIVFFVFLIMWCPFFITNILSVLCEKSCNQKLMEKLLNVFVWIGYVNSGINPLVYTLFNKIYRRA
FSNYLRCNY*
>P1;d2_6BQH_hm_1
sequence:::::::d2::
----------------------------------------GKADRPHYNYYATLLTLLIAVIVFGNVLVCMA
VSREKALQTTTNYLIVSLAVADLLVATLVMPWVVYLEVVGE--WKFSRIHCDIFVTLDVMMCTASILNLCAI
SIDRYTAVAMPMLYNTRYSSKRRVTVMISIVWVLSFTISCPLLFG--------------/-CIIANPAFVVY
SSIVSFYVPFIVTLLVYIKIYIVLRRRR--------------------------------------------
----------------------------------------------------------------/--SQQKE
KKATQMLAIVLGVFIICWLPFFITHILNIHCD--CN--IPPVLYSAFTWLGYVNSAVNPIIYTTFNIEFRKA
FLKILHC*
