# Supplementary material for: Performance of virtual screening against GPCR homology models: Impact of template selection and treatment of binding site plasticity
Source: PLoS Comput Biol. 2020 Mar 13;16(3):e1007680. doi: 10.1371/journal.pcbi.1007680 (PMC7135368; doi:10.1371/journal.pcbi.1007680)
Supplement: S1 File — (ZIP) [file pcbi.1007680.s016.zip › S1_file/d2_5WIU_hm_1.pir]

>P1;5WIU
structureX:5WIU.pdb:34:A:461:A:d4X:::
-GAAALVGGVLLIGAVLAGNSLVCVSVATERALQTPTNSFIVSLAAADLLLALLVLPLFVYSEVQGGAWLLS
PRLCDALMAMDVMLCTASIFNLCAISVDRFVAVAVPLRYNRQGG-SRRQLLLIGATWLLSAAVAAPVLCGLN
D-----PA--VCRLEDRDYVVYSSVCSFFLPCPLMLLLYWATFRGLQ--RWEVARRADLEDNWETLNDNLKV
IEKADNAAQVKDALTKMRAAALDAQKATPPKLEDKSP--PEMKDFRHGFDILVGQIDDALKLANEGKVKEAQ
AAAEQLKTTRNAYIQKYLAKITGRERKAMRVLPVVVGAFLLCWTPFFVVHITQALCPACSVPPRLVSAVTWL
GYVNSALNPVIYTVFNAEFRNVFRK*
>P1;d2_5WIU_hm_1
sequence:::::::d2::
--NYYATLLTLLIAVIVFGNVLVCMAVSREKALQTTTNYLIVSLAVADLLVATLVMPWVVYLEVVG-EWKFS
RIHCDIFVTLDVMMCTASILNLCAISIDRYTAVAMPMLYNTRYSSKRRVTVMISIVWVLSFTISCPLLFG--
---------/-CIIANPAFVVYSSIVSFYVPFIVTLLVYIKIYIVLR/------------------------
------------------------------------------------------------------------
--------------------SQQKEKKATQMLAIVLGVFIICWLPFFITHILNIHCD-CNIPPVLYSAFTWL
GYVNSAVNPIIYTTFNIEFRKAFLK*
