# Supplementary material for: Performance of virtual screening against GPCR homology models: Impact of template selection and treatment of binding site plasticity
Source: PLoS Comput Biol. 2020 Mar 13;16(3):e1007680. doi: 10.1371/journal.pcbi.1007680 (PMC7135368; doi:10.1371/journal.pcbi.1007680)
Supplement: S2 File — (ZIP) [file pcbi.1007680.s017.zip]

Archive with 17 entries (16 files):
- S2_file/
- S2_file/5ht2a_5DSG_hm_1.pir
- S2_file/5ht2a_3UON_hm_1.pir
- S2_file/5ht2a_5U09_hm_1.pir
- S2_file/5ht2a_2VT4_hm_1.pir
- S2_file/5ht2a_3ODU_hm_1.pir
- S2_file/5ht2a_1F88_hm_1.pir
- S2_file/5ht2a_4IB4_hm_1.pir
- S2_file/5ht2a_3RZE_hm_1.pir
- S2_file/5ht2a_3PBL_hm_1.pir
- S2_file/5ht2a_4DAJ_hm_1.pir
- S2_file/5ht2a_5CXV_hm_1.pir
- S2_file/5ht2a_2RH1_hm_1.pir
- S2_file/5ht2a_4EIY_hm_1.pir
- S2_file/5ht2a_5WIU_hm_1.pir
- S2_file/5ht2a_6BQH_hm_1.pir
- S2_file/5ht2a_4IAR_hm_1.pir
