# Supplementary material for: Performance of virtual screening against GPCR homology models: Impact of template selection and treatment of binding site plasticity
Source: PLoS Comput Biol. 2020 Mar 13;16(3):e1007680. doi: 10.1371/journal.pcbi.1007680 (PMC7135368; doi:10.1371/journal.pcbi.1007680)
Supplement: S2 File — (ZIP) [file pcbi.1007680.s017.zip › S2_file/5ht2a_5DSG_hm_1.pir]

>P1;5DSG
structureX:5DSG.pdb:24:B:473:B:M4X:::
HNRYETVEMVFIATVTGSLSLVTVVGNILVMLSIKVNRQLQTVNNYFLFSLACADLIIGAFSMNLYTVYIIK
GY-WPLGAVVCDLWLALDYVVSNASVMNLLIISFDRYFCVTKPLTYPARRTTKMAGLMIAAAWVLSFVLWAP
AILFWQFVVG-KRTVPDNQ-CFIQFLSNPAVTFGTAIAAFYLPVVIMTVLYIHISLASRSR-VNIFEMLRID
EGDEAEKLFNQDVDAAVRGILRNAKLKPVYDSLDAVRRAALINMVFQMGETGVAGFTNSLRMLQQKRWDEAA
VNLAKSRWYNQTPNR-AKRVITTFRTGTWDAYQMAARERKVTRTIFAILLAFILTWTPYNVMVLVNTFCQ-S
C---IPDTVWSIGYWLCYVNSTINPACYALCNATFKKTFRHLLLCQYR------------------------
-----*
>P1;5ht2a_5DSG_hm_1
sequence:::::::5ht2a::
LSLLHLQEKNWSALLTAVVIILTIAGNILVIMAVSLEKKLQNATNYFLMSLAIADMLLGFLVMPVSMLTILY
GYRWPLPSKLCAVWIYLDVLFSTASIMHLCAISLDRYVAIQNPIHHSRFNSRTKAFLKIIAVWTISVGISMP
IPVFG--------------/CLL---ADDNFVLIGSFVSFFIPLTIMVITYFLTIKSLQKE/----------
------------------------------------------------------------------------
------------------------------TMQSISNEQKACKVLGIVFFLFVVMWCPFFITNIMAVICKES
CNEDVIGALLNVFVWIGYLSSAVNPLVYTLFNKTYRSAFSRYIQCQYK------------------------
-----*
