# Supplementary material for: Performance of virtual screening against GPCR homology models: Impact of template selection and treatment of binding site plasticity
Source: PLoS Comput Biol. 2020 Mar 13;16(3):e1007680. doi: 10.1371/journal.pcbi.1007680 (PMC7135368; doi:10.1371/journal.pcbi.1007680)
Supplement: S2 File — (ZIP) [file pcbi.1007680.s017.zip › S2_file/5ht2a_3UON_hm_1.pir]

>P1;3UON
structureX:3UON.pdb:20:A:456:A:m2X:::
-------------------TFEVVFIVLVAGSLSLVTIIGNILVMVSIKVNRHLQTVNNYFLFSLACADLII
GVFSMNLYTLYTVIGY-WPLGPVVCDLWLALDYVVSNASVMNLLIISFDRYFCVTKPLTYPVKRTTKMAGMM
IAAAWVLSFILWAPAILF-WQFIVGVRTVEDGE----------CYIQFFSNAAVTFGTAIAAFYLPVIIMTV
LYWHISRA-SKSRINIFEMLRIDEGLRLKIYKDTEGYYTIGIGHLLTKSPSLNAAKSELDKAIGRNTNGVIT
KDEAEKLFNQDVDAAVRGILRNAKLKPVYDSLDAVRRAALINMVFQMGETGVAGFTNSLRMLQQKRWDEAAV
NLAKSRWYNQTPNRAKRVITTFRTGTWDAYPPPSREKKVTRTILAILLAFIITWAPYNVMVLINTFCA-PC-
--IPNTVWTIGYWLCYINSTINPACYALCNATFKKTFKHLLM*
>P1;5ht2a_hm_1
sequence:::::::5ht2a::
---------------------EKNWSALLTAVVIILTIAGNILVIMAVSLEKKLQNATNYFLMSLAIADMLL
GFLVMPVSMLTILYGYRWPLPSKLCAVWIYLDVLFSTASIMHLCAISLDRYVAIQNPIHHSRFNSRTKAFLK
IIAVWTISVGISMPIPVFG-----------------------/CLL---ADDNFVLIGSFVSFFIPLTIMVI
TYFLTIKS/---------------------------------------------------------------
------------------------------------------------------------------------
-----------------------------------EQKACKVLGIVFFLFVVMWCPFFITNIMAVICKESCN
EDVIGALLNVFVWIGYLSSAVNPLVYTLFNKTYRSAFS--------------*
