# Supplementary material for: Performance of virtual screening against GPCR homology models: Impact of template selection and treatment of binding site plasticity
Source: PLoS Comput Biol. 2020 Mar 13;16(3):e1007680. doi: 10.1371/journal.pcbi.1007680 (PMC7135368; doi:10.1371/journal.pcbi.1007680)
Supplement: S2 File — (ZIP) [file pcbi.1007680.s017.zip › S2_file/5ht2a_5U09_hm_1.pir]

>P1;5U09
structureX:5u09.pdb:100:A:412:A:CB1:::
-ENFMDIECFMVLNPSQQLAIAVLSLTLGTFTVLENLLVLCVILHSRSLRCRPSYHFIGSLAVADLLGSVIF
VYSFIDFHVFH--RKDSRNVFLFKLGGVTASFTASVGSLFLAAIDRYISIHRPLAYKRIVTRPKAVVAFCLM
WTIAIVIAVLPLLGW-NCEKLQSVCSDIFPHIDETYLMFWIGV-TSVLLLFIVYAYMYILWKA--GIDCSFW
NESYLTGSRDERKKSLLSKFGMDEGVTFMFIGRFDRGQKGVDVLLKAIEILSSKKEFQEMRFIIIGKGDPEL
EGWARSLEEKHGNVKVITEMLSREFVRELYGSVDFVIIPSYFEPFGLVALEAMCLGAIPIASAVGGLRDIIT
NETGILVKAGDPGELANAILKALELS-RSDLSKFRENCKKRAMSFSDQARMDIRLAKTLVLILVVLIICWGP
LLAIMVYDVFGKM---NKLIKTVFAFCSMLCLLNSTVNPIIYALRSKDLRHAFRSMF-----*
>P1;5ht2a_hm_1
sequence:::::::5ht2a::
--------------LQEKNWSALLTAVVIILTIAGNILVIMAVSLEKKLQ-NATNYFLMSLAIADMLLGFLV
MPVSMLTILYGYRWPLPSKLCAVWIYLDVLFSTASIMHLCAISLDRYVAIQNPIHHSRFNSRTKAFLKIIAV
WTISVGISMPIPVFG/--------CLLA----DDNFVLIGSFVSFFIPLTIMVITYFLTIKSL/--------
------------------------------------------------------------------------
------------------------------------------------------------------------
------------------------------------------------ISNEQKACKVLGIVFFLFVVMWCP
FFITNIMAVICKESCNEDVIGALLNVFVWIGYLSSAVNPLVYTLFNKTYRSAFSRYI-----*
