# Supplementary material for: Performance of virtual screening against GPCR homology models: Impact of template selection and treatment of binding site plasticity
Source: PLoS Comput Biol. 2020 Mar 13;16(3):e1007680. doi: 10.1371/journal.pcbi.1007680 (PMC7135368; doi:10.1371/journal.pcbi.1007680)
Supplement: S2 File — (ZIP) [file pcbi.1007680.s017.zip › S2_file/5ht2a_2VT4_hm_1.pir]

>P1;2VT4
structureX:2VT4.pdb:39:B:359:B:b1X:::
-QWEAGMSLLMALVVLLIVAGNVLVIAAIGSTQRLQTLTNLFITSLACADLVVGLLVVPFGATLVVRGT-WL
WGSFLCELWTSLDVLCVTASIETLCVIAIDRYLAITSPFRYQSLMTRARAKVIICTVWAISALVSFLPIMMH
WWRDEDPQALKCYQDPGC-CDFVTNRAYAIASSIISFYIPLLIMIFVALRVYRE-AKEQIREHKALKTLGII
MGVFTLCWLPFFLVNIVNVFNR-DL---VPDWLFVAFNWLGYANSAMNPIIYC-RSPDFRKAFKRLLAF*
>P1;5ht2a_hm_1
sequence:::::::5ht2a::
LQEKNWSALLTAVVIILTIAGNILVIMAVSLEKKLQNATNYFLMSLAIADMLLGFLVMPVSMLTILYGYRWP
LPSKLCAVWIYLDVLFSTASIMHLCAISLDRYVAIQNPIHHSRFNSRTKAFLKIIAVWTISVGISMPIPVFG
------------------/CLL-ADDNFVLIGSFVSFFIPLTIMVITYFLTIKS/----SNEQKACKVLGIV
FFLFVVMWCPFFITNIMAVICKESCNEDVIGALLNVFVWIGYLSSAVNPLVYTLFNKTYRSAFSR----*
