# Supplementary material for: Performance of virtual screening against GPCR homology models: Impact of template selection and treatment of binding site plasticity
Source: PLoS Comput Biol. 2020 Mar 13;16(3):e1007680. doi: 10.1371/journal.pcbi.1007680 (PMC7135368; doi:10.1371/journal.pcbi.1007680)
Supplement: S2 File — (ZIP) [file pcbi.1007680.s017.zip › S2_file/5ht2a_3ODU_hm_1.pir]

>P1;3ODU
structureX:3odu.pdb:27:A:328:A:cxcr4:::
-------------------------------------PCFREENANFNKIFLPTIYSIIFLTGIVGNGLVIL
VMGYQKKLRSMTDKYRLHLSVADLLFVI-TLPFWAVDAVA--NWYFGNFLCKAVHVIYTVNLYSSVWILAFI
SLDRYLAIVHATNSQRPRKLLAEKVVYVGVWIPALLLTIPDFIF-------ANVSEADDRYICDRFYPNDLW
VVVFQFQHIMVGLILPGIVILSCYCIIISKLSHS-GSNIFEMLRIDEGLRLKIYKDTEGYYTIGIGHLLTKS
PSLNAAKSELDKAIGRNTNGVITKDEAEKLFNQDVDAAVRGILRNAKLKPVYDSLDAVRRAALINMVFQMGE
TGVAGFTNSLRMLQQKRWDEAAVNLAKSRWYNQTPNRAKRVITTFRTGTWDAYGSKGHQKRKALKTTVILIL
AFFACWLPYYIGISIDSFILLEIIKQGCEFENTVHKWISITEALAFFHCCLNPILYAFLGAKFKTSAQHALT
SGRPLEVLFQ---*
>P1;5ht2a_hm_1_toNPXXY
sequence:::::::5ht2a::
---------------------------------------------LQEKNWSALLTAVVIILTIAGNILVIM
AVSLEKKLQNATNYFLMSLAIADMLLGFLVMPVSMLTILYGYRWPLPSKLCAVWIYLDVLFSTASIMHLCAI
SLDRYVAIQNPIHHSRFNSRTKAFLKIIAVWTISVGISMPIPVFG/----------------CLL---A---
DDNFVLIGSFVSFFIPLTIMVITYFLTIKSLQKE/-------------------------------------
------------------------------------------------------------------------
----------------------------------------------------TMQSISNEQKACKVLGIVFF
LFVVMWCPFFITNIMAVIC-----KESCN-EDVIGALLNVFVWIGYLSSAVNPLVYTL--------------
*
