# Supplementary material for: Performance of virtual screening against GPCR homology models: Impact of template selection and treatment of binding site plasticity
Source: PLoS Comput Biol. 2020 Mar 13;16(3):e1007680. doi: 10.1371/journal.pcbi.1007680 (PMC7135368; doi:10.1371/journal.pcbi.1007680)
Supplement: S2 File — (ZIP) [file pcbi.1007680.s017.zip › S2_file/5ht2a_1F88_hm_1.pir]

>P1;1F88
structureX:1F88.pdb:FIRST:A:348:A:bRho:::
MNGTEGPNFYVPFSNKTGVVRSPFEAPQYYLAEPWQFSMLAAYMFLLIMLGFPINFLTLYVTVQHKKLRTPL
NYILLNLAVADLFMVFGGFTTTLYTSLHGYFVF-G-PTGCNLEGFFATLGGEIALWSLVVLAIERYVVVCKP
MSNFRF-GENHAIMGVAFTWVMALACAAPPLVGW-------SRYIPEGMQCS-CGIDYYTPHEETNNESFVI
YMFVVHFIIPLIVIFFCYGQLVFTV-KEAAA----SATTQKAEKEVTRMVIIMVIAFLICWLPYAGVAFYIF
THQGSD---FGPIFMTIPAFFAKTSAVYNPVIYIMMNKQFRNCMVTTLCCGKNP------STTVSKTETSQV
APA-*
>P1;5ht2a_hm_1
sequence:::::::5ht2a::
-------------------------------------NWSALLTAVVIILTIAGNILVIMAVSLEKKLQNAT
NYFLMSLAIADMLLGFLVMPVSMLTILYG-YRWPLPSKLCAVWIYLDVLFSTASIMHLCAISLDRYVAIQNP
IHHSRFNSRTKAFLKIIAVWTISVGISMPIPVFG------------------/CLLA---------DDNFVL
IGSFVSFFIPLTIMVITYFLTIKSL/---------------NEQKACKVLGIVFFLFVVMWCPFFITNIMAV
ICKESCNEDVIGALLNVFVWIGYLSSAVNPLVYTLFNKTYRSAFSRY-------------------------
----*
