# Supplementary material for: Performance of virtual screening against GPCR homology models: Impact of template selection and treatment of binding site plasticity
Source: PLoS Comput Biol. 2020 Mar 13;16(3):e1007680. doi: 10.1371/journal.pcbi.1007680 (PMC7135368; doi:10.1371/journal.pcbi.1007680)
Supplement: S2 File — (ZIP) [file pcbi.1007680.s017.zip › S2_file/5ht2a_4IB4_hm_1.pir]

>P1;4IB4
structureX:4IB4.pdb:48:A:400:A:2bX:::
----------------------EEQGNKLHWAALLILMVIIPTIGGNTLVILAVSLEKKLQYATNYFLMSLA
VADLLVGLFVMPIALLTIMFEAM-WPLPLVLCPAWLFLDVLFSTASIWHLCAISVDRYIAIKKPIQANQYNS
RATAFIKITVVWLISIGIAIPVPIKGIET---NPNNIT---------CVLTKERFGDFMLFGSLAAFFTPLA
IMIVTYFLTIHALQK-KAADLEDNWETLNDNLKVIEKADNAAQVKDALTKMRAAALDAQK------------
----KDFRHGFDILVGQIDDALKLANEGKVKEAQAAAEQLKTTRNAYIQKYLQTISNEQRASKVLGIVFFLF
LLMWCPFFITNITLVLCD-SCNQTTLQMLLEIFVWIGYVSSGVNPLVYTLFNKTFRDAFGRYITCNYR
*
>P1;5ht2a_hm_1
sequence:::::::5ht2a::
--------------------------QEKNWSALLTAVVIILTIAGNILVIMAVSLEKKLQNATNYFLMSLA
IADMLLGFLVMPVSMLTIL-YGYRWPLPSKLCAVWIYLDVLFSTASIMHLCAISLDRYVAIQNPIHHSRFNS
RTKAFLKIIAVWTISVGISMPIPVFG--------------------/CLLA---DDNFVLIGSFVSFFIPLT
IMVITYFLTIKSLQK/--------------------------------------------------------
--------------------------------------------------TMQSISNEQKACKVLGIVFFLF
VVMWCPFFITNIMAVICKESCNEDVIGALLNVFVWIGYLSSAVNPLVYTLFNKTYRSAFS------------
----------*
