# Supplementary material for: Performance of virtual screening against GPCR homology models: Impact of template selection and treatment of binding site plasticity
Source: PLoS Comput Biol. 2020 Mar 13;16(3):e1007680. doi: 10.1371/journal.pcbi.1007680 (PMC7135368; doi:10.1371/journal.pcbi.1007680)
Supplement: S2 File — (ZIP) [file pcbi.1007680.s017.zip › S2_file/5ht2a_3RZE_hm_1.pir]

>P1;3RZE
structureX:3RZE.pdb:28:A:485:A:h1X:::
---------MPLVVVLSTICLVTVGLNLLVLYAVRSERKLHTVGNLYIVSLSVADLIVGAVVMPMNILYLLM
SK-WSLGRPLCLFWLSMDYVASTASIFSVFILCIDRYRSVQQPLRYLKYRTKTRASATILGAWFLSFLWVIP
ILG--WNH-------RREDK----CETDFYDVTWFKVMTAIINFYLPTLLMLWFYAKIYK-AVRQHCNIFEM
LRIDEGLRLKIYKDTEGYYTIGIGHLLTKSPSLNAAKSELDKAIGRNTNGVITKDEAEKLFNQDVDAAVRGI
LRNAKLKPVYDSLDAVRRAALINMVFQMGETGVAGFTNSLRMLQQKRWDEAAVNLAKSRWYNQTPNRAKRVI
TTFRTGTWDAYLHMNRERKAAKQLGFIMAAFILCWIPYFIFFMVIAFCK-NC---CNEHLHMFTIWLGYINS
TLNPLIYPLCNENFKKTFKRILHI*
>P1;5ht2a_hm_1
sequence:::::::5ht2a::
---------NWSALLTAVVIILTIAGNILVIMAVSLEKKLQNATNYFLMSLAIADMLLGFLVMPVSMLTILY
GYRWPLPSKLCAVWIYLDVLFSTASIMHLCAISLDRYVAIQNPIHHSRFNSRTKAFLKIIAVWTISVGISMP
IPVFG------------------/CLL--A-DDNFVLIGSFVSFFIPLTIMVITYFLTIK/-----------
------------------------------------------------------------------------
------------------------------------------------------------------------
------------SISNEQKACKVLGIVFFLFVVMWCPFFITNIMAVICKESCNEDVIGALLNVFVWIGYLSS
AVNPLVYTLFNKTYRSAFSRY------------*
