# Supplementary material for: Performance of virtual screening against GPCR homology models: Impact of template selection and treatment of binding site plasticity
Source: PLoS Comput Biol. 2020 Mar 13;16(3):e1007680. doi: 10.1371/journal.pcbi.1007680 (PMC7135368; doi:10.1371/journal.pcbi.1007680)
Supplement: S2 File — (ZIP) [file pcbi.1007680.s017.zip › S2_file/5ht2a_3PBL_hm_1.pir]

>P1;3PBL
structureX:3PBL.pdb:32:A:400:A:d3X:::
YALSYCALILAIVFGNGLVCMAVLKERALQTTTNYLVVSLAVADLLVATLVMPWVVYLEVTGGVWNFSRICC
DVFVTLDVMMCTASIWNLCAISIDRYTAVVMPVHYQHGTGQSSCRRVALMITAVWVLAFAVSCPLLFG-FNT
TGDPTV-CSISNPDFVIYSSVVSFYLPFGVTVLVYARIYVVL-KQRRRKNIFEMLRIDEGLRLKIYKDTEGY
YTIGIGHLLTKSPSLNAAKSELDKAIGRNTNGVITKDEAEKLFNQDVDAAVRGILRNAKLKPVYDSLDAVRR
AALINMVFQMGETGVAGFTNSLRMLQQKRWDEAAVNLAKSRWYNQTPNRAKRVITTFRTGTWDAYGVPLREK
KATQMVAIVLGAFIVCWLPFFLTHVLNTHCQ-TC--HVSPELYSATTWLGYVNSALNPVIYTTFNIEFRKAF
LKILSC*
>P1;5ht2a_hm_1
sequence:::::::5ht2a::
-ALLTAVVIILTIAGNILVIMAVSLEKKLQNATNYFLMSLAIADMLLGFLVMPVSMLTILYGYRWPLPSKLC
AVWIYLDVLFSTASIMHLCAISLDRYVAIQNPIHHSR---FNSRTKAFLKIIAVWTISVGISMPIPVFG---
------/CLLADDNFVLIGSFVSFFIPLTIMVITYFLTIKSL/-----------------------------
------------------------------------------------------------------------
------------------------------------------------------------------SISNEQ
KACKVLGIVFFLFVVMWCPFFITNIMAVICKESCNEDVIGALLNVFVWIGYLSSAVNPLVYTLFNKTYRSAF
SRY---*
