# Supplementary material for: Performance of virtual screening against GPCR homology models: Impact of template selection and treatment of binding site plasticity
Source: PLoS Comput Biol. 2020 Mar 13;16(3):e1007680. doi: 10.1371/journal.pcbi.1007680 (PMC7135368; doi:10.1371/journal.pcbi.1007680)
Supplement: S2 File — (ZIP) [file pcbi.1007680.s017.zip › S2_file/5ht2a_4DAJ_hm_1.pir]

>P1;4DAJ
structureX:4DAJ.pdb:64:A:556:A:m3X:::
IWQVVFIAFLTGFLALVTIIGNILVIVAFKVNKQLKTVNNYFLLSLACADLIIGVISMNLFTTYIIMNR-WA
LGNLACDLWLSIDYVASNASVMNLLVISFDRYFSITRPLTYRAKRTTKRAGVMIGLAWVISFVLWAPAILF-
WQYFVGKRTVPPGE-CFIQFLSEPTITFGTAIAAFYMPVTIMTILYWRIYKET-EKMNIFEMLRIDEGLRLK
IYKDTEGYYTIGIGHLLTKSPSLNAAKSELDKAIGRNTNGVITKDEAEKLFNQDVDAAVRGILRNAKLKPVY
DSLDAVRRAALINMVFQMGETGVAGFTNSLRMLQQKRWDEAAVNLAKSRWYNQTPNRAKRVITTFRTGTWDA
YLIKEAQTLSAILLAFIITWTPYNIMVLVNTFCD-SC---IPKTYWNLGYWLCYINSTVNPVCYALCNKTFR
TTFKT*
>P1;5ht2a_hm_1
sequence:::::::5ht2a::
LQEKNWSALLTAVVIILTIAGNILVIMAVSLEKKLQNATNYFLMSLAIADMLLGFLVMPVSMLTILYGYRWP
LPSKLCAVWIYLDVLFSTASIMHLCAISLDRYVAIQNPIHHSRFNSRTKAFLKIIAVWTISVGISMPIPVFG
--------------/CLL---ADDNFVLIGSFVSFFIPLTIMVITYFLTIKSL/------------------
------------------------------------------------------------------------
------------------------------------------------------------------------
NEQKACKVLGIVFFLFVVMWCPFFITNIMAVICKESCNEDVIGALLNVFVWIGYLSSAVNPLVYTLFNKTYR
SAFSR*
