# Supplementary material for: Performance of virtual screening against GPCR homology models: Impact of template selection and treatment of binding site plasticity
Source: PLoS Comput Biol. 2020 Mar 13;16(3):e1007680. doi: 10.1371/journal.pcbi.1007680 (PMC7135368; doi:10.1371/journal.pcbi.1007680)
Supplement: S2 File — (ZIP) [file pcbi.1007680.s017.zip › S2_file/5ht2a_5CXV_hm_1.pir]

>P1;5CXV
structureX:5CXV.pdb:20:A:439:A:M1X:::
KGPWQVAFIGITTGLLSLATVTGNLLVLISFKVNTELKTVNNYFLLSLACADLIIGTFSMNLYTTYLLMGH-
WALGTLACDLWLALDYVASQASVMNLLLISFDRYFSVTRPLSYRAKRTPRRAALMIGLAWLVSFVLWAPAIL
FWQYLVGER-TVLAGQ---CYIQFLSQPIITFGTAMAAFYLPVTVMCTLYWRIYRETENR----NIFEMLRI
DEGLRLKIYKDTEGYYTIGIGHLLTKSPSLNAAKSELDKAIGRNTNGVITKDEAEKLFNQDVDAAVRGILRN
AKLKPVYDSLDAVRRAALINMVFQMGETGVAGFTNSLRMLQQKRWDEAAVNLAKSRWYNQTPNR--------
----------------AKRVITTFRTGTWDAYFSLVKEKKAARTLSAILLAFILTWTPYNIMVLVSTFCK-D
C---VPETLWELGYWLCYVNSTINPMCYALCNKAFRDTFRLLLLCRWDK----------------------*
>P1;5ht2a_5CXV_hm_1
sequence:::::::5ht2a::
LHLQEKNWSALLTAVVIILTIAGNILVIMAVSLEKKLQNATNYFLMSLAIADMLLGFLVMPVSMLTILYGYR
WPLPSKLCAVWIYLDVLFSTASIMHLCAISLDRYVAIQNPIHHSRFNSRTKAFLKIIAVWTISVGISMPIPV
FG----------------/CLL---ADDNFVLIGSFVSFFIPLTIMVITYFLTIKSLQKE/-----------
------------------------------------------------------------------------
------------------------------------------------------------------------
------------------------------TMQSISNEQKACKVLGIVFFLFVVMWCPFFITNIMAVICKES
CNEDVIGALLNVFVWIGYLSSAVNPLVYTLFNKTYRSAFSRYIQCQYKE----------------------*
