# Supplementary material for: Performance of virtual screening against GPCR homology models: Impact of template selection and treatment of binding site plasticity
Source: PLoS Comput Biol. 2020 Mar 13;16(3):e1007680. doi: 10.1371/journal.pcbi.1007680 (PMC7135368; doi:10.1371/journal.pcbi.1007680)
Supplement: S2 File — (ZIP) [file pcbi.1007680.s017.zip › S2_file/5ht2a_2RH1_hm_1.pir]

>P1;2RH1
structureX:2RH1.pdb:29:A:342:A:b2X:::
-----------------------------------DEVWVVGMGIVMSLIVLAIVFGNVLVITAIAKFERLQ
TVTNYFITSLACADLVMGLAVVPFGAAHILMKM-WTFGNFWCEFWTSIDVLCVTASIETLCVIAVDRYFAIT
SPFKYQSLLTKNKARVIILMVWIVSGLTSFLPIQMHWYRATHQEAINCYAEETC-CDFFTNQAYAIASSIVS
FYVPLVIMVFVYSRVFQEAK-RQLNIFEMLRIDEGLRLKIYKDTEGYYTIGIGHLLTKSPSLNAAKSELDKA
IGRNTNGVITKDEAEKLFNQDVDAAVRGILRNAKLKPVYDSLDAVRRAALINMVFQMGETGVAGFTNSLRML
QQKRWDEAAVNLAKSRWYNQTPNRAKRVITTFRTGTWDAYKFCLKEHKALKTLGIIMGTFTLCWLPFFIVNI
VHVIQD-NL---IRKEVYILLNWIGYVNSGFNPLIYC-RSPDFRIAFQELLCL-------------------
*
>P1;5ht2a_hm_1
sequence:::::::5ht2a::
----------------------------------LHLQEKNWSALLTAVVIILTIAGNILVIMAVSLEKKLQ
NATNYFLMSLAIADMLLGFLVMPVSMLTILYGYRWPLPSKLCAVWIYLDVLFSTASIMHLCAISLDRYVAIQ
NPIHHSRFNSRTKAFLKIIAVWTISVGISMPIPVFG------------------/CLL-ADDNFVLIGSFVS
FFIPLTIMVITYFLTIKSLQ/---------------------------------------------------
------------------------------------------------------------------------
--------------------------------------------NEQKACKVLGIVFFLFVVMWCPFFITNI
MAVICKESCNEDVIGALLNVFVWIGYLSSAVNPLVYTLFNKTYRSAFSR-----------------------
----*
