# Supplementary material for: Performance of virtual screening against GPCR homology models: Impact of template selection and treatment of binding site plasticity
Source: PLoS Comput Biol. 2020 Mar 13;16(3):e1007680. doi: 10.1371/journal.pcbi.1007680 (PMC7135368; doi:10.1371/journal.pcbi.1007680)
Supplement: S2 File — (ZIP) [file pcbi.1007680.s017.zip › S2_file/5ht2a_4EIY_hm_1.pir]

>P1;4EIY
structureX:4eiy.pdb:-1:A:327:A:a2a:::
-GAPPIMGSSVYITVELAIAVLAILGNVLVCWAVWLNSNLQNVTNYFVVSLAAADIAVGVLAIPFAI-TIST
G--FCAACHGCLFIACFVLVLTQSSIFSLLAIAIDRYIAIRIPLRYNGLVTGTRAKGIIAICWVLSFAIGLT
PMLGW--NNCGQPKEGKNHSQGCGEGQVACLFEDVVPMNYMVYFNFFACVLVPLLLMLGVYLRIFLAARRQ-
LADLEDN-WETLN-DNLKVIEKADNAAQVKDALTKMRAAALDAQKMKDFRHGFDILVGQIDDALKLANEGKV
KEAQAAAEQLKT-TRNAYIQKYLERARSTLQKEVHAAKSLAIIVGLFALCWLPLHIINCFTFFCPD-CSH-A
PLWLMYLAIVLSHTNSVVNPFIYAYRIREFRQTFRKIIRSHV-------------------*
>P1;5ht2a_hm_1
sequence:::::::5ht2a::
-----LQEKNWSALLTAVVIILTIAGNILVIMAVSLEKKLQNATNYFLMSLAIADMLLGFLVMPVSMLTILY
GYRWPLPSKLCAVWIYLDVLFSTASIMHLCAISLDRYVAIQNPIHHSRFNSRTKAFLKIIAVWTISVGISMP
IPVFG/-----------------------CLL---ADD-NFVLIGSFVSFFIPLTIMVITYFLTIKSLQKE/
------------------------------------------------------------------------
-------------------------TMQSISNEQKACKVLGIVFFLFVVMWCPFFITNIMAVICKESCNEDV
IGALLNVFVWIGYLSSAVNPLVYTLFNKTYRSAFSRYIQCQ-*
