# Supplementary material for: Performance of virtual screening against GPCR homology models: Impact of template selection and treatment of binding site plasticity
Source: PLoS Comput Biol. 2020 Mar 13;16(3):e1007680. doi: 10.1371/journal.pcbi.1007680 (PMC7135368; doi:10.1371/journal.pcbi.1007680)
Supplement: S2 File — (ZIP) [file pcbi.1007680.s017.zip › S2_file/5ht2a_5WIU_hm_1.pir]

>P1;5WIU
structureX:5WIU.pdb:34:A:461:A:d4X:::
GAAALVGGVLLIGAVLAGNSLVCVSVATERALQTPTNSFIVSLAAADLLLALLVLPLFVYSEVQGGAWLLSP
RLCDALMAMDVMLCTASIFNLCAISVDRFVAVAVPLRYNRQGGSRRQLLLIGATWLLSAAVAAPVLCGLND-
PAV---CRLEDRDYVVYSSVCSFFLPCPLMLLLYWATFRGLQRW-EVARRADLEDNWETLNDNLKVIEKADN
AAQVKDALTKMRAAALDAQKATPPKLEDKSP--PEMKDFRHGFDILVGQIDDALKLANEGKVKEAQAAAEQL
KTTRNAYIQKYLAKITGRERKAMRVLPVVVGAFLLCWTPFFVVHITQALCP-AC--SVPPRLVSAVTWLGYV
NSALNPVIYTVFNAEFRNVFRK*
>P1;5ht2a_5WIU_hm_1
sequence:::::::5ht2a::
KNWSALLTAVVIILTIAGNILVIMAVSLEKKLQNATNYFLMSLAIADMLLGFLVMPVSMLTILYGYRWPLPS
KLCAVWIYLDVLFSTASIMHLCAISLDRYVAIQNPIHHSRFNSRTKAFLKIIAVWTISVGISMPIPVFG---
-----/CLLADDNFVLIGSFVSFFIPLTIMVITYFLTIKSLQKE/---------------------------
------------------------------------------------------------------------
-----------TMQSISNEQKACKVLGIVFFLFVVMWCPFFITNIMAVICKESCNEDVIGALLNVFVWIGYL
SSAVNPLVYTLFNKTYRSAFSR*
