# Supplementary material for: Performance of virtual screening against GPCR homology models: Impact of template selection and treatment of binding site plasticity
Source: PLoS Comput Biol. 2020 Mar 13;16(3):e1007680. doi: 10.1371/journal.pcbi.1007680 (PMC7135368; doi:10.1371/journal.pcbi.1007680)
Supplement: S2 File — (ZIP) [file pcbi.1007680.s017.zip › S2_file/5ht2a_6BQH_hm_1.pir]

>P1;6BQH
structureX:6BQH.pdb:46:A:387:A:5ht2cX:::
-FKFPDGVQNWPALSIVIIIIMTIGGNILVIMAVSMEKKLHNATNYFLMSLAIADMLVGLLVMPLSLLAILY
DYVWPLPRYLCPVWISLDVLFSTASIMHLCAISLDRYVAIRNPIEHSRFNSRTKAIMKIAIVWAISIGVSVP
IPVIGLRDEEKVFVNNT--TCVLNDPNFVLIGSFVAFFIPLTIMVITYCLTIYVLRRQ-----AADLEDNWE
TLNDNLKVIEKA-----VKDALTKMRAAALDAQKAT-------------MKDFRHGFDIL------------
------------QLKTTRNAYIQKYLQAINNERKASKVLGIVFFVFLIMWCPFFITNILSVLCEKSCNQKLM
EKLLNVFVWIGYVNSGINPLVYTLFNKIYRRAFSNYLRCNY*
>P1;5ht2a_6BQH_hm_1
sequence:::::::5ht2a::
------QEKNWSALLTAVVIILTIAGNILVIMAVSLEKKLQNATNYFLMSLAIADMLLGFLVMPVSMLTILY
GYRWPLPSKLCAVWIYLDVLFSTASIMHLCAISLDRYVAIQNPIHHSRFNSRTKAFLKIIAVWTISVGISMP
IPVFG-------------/-CLLADDNFVLIGSFVSFFIPLTIMVITYFLTIKSLQKE/-------------
------------------------------------------------------------------------
------------------------TMQSISNEQKACKVLGIVFFLFVVMWCPFFITNIMAVICKESCNEDVI
GALLNVFVWIGYLSSAVNPLVYTLFNKTYRSAFSRYIQCQY*
