# Supplementary material for: Performance of virtual screening against GPCR homology models: Impact of template selection and treatment of binding site plasticity
Source: PLoS Comput Biol. 2020 Mar 13;16(3):e1007680. doi: 10.1371/journal.pcbi.1007680 (PMC7135368; doi:10.1371/journal.pcbi.1007680)
Supplement: S2 File — (ZIP) [file pcbi.1007680.s017.zip › S2_file/5ht2a_4IAR_hm_1.pir]

>P1;4IAR
structureX:4IAR.pdb:38:A:387:A:1bX:::
--------YIYQDSISLPWKVLLVMLLALITLATTLSNAFVIATVYRTRKLHTPANYLIASLAVTDLLVSIL
VMPISTMYTVTGR-WTLGQVVCDFWLSSDITCCTASIWHLCVIALDRYWAITDAVEYSAKRTPKRAAVMIAL
VWVFSISISLPPFF--WRQA------SE-------------CVVNTDHILYTVYSTVGAFYFPTLLLIALYG
RIYVEARS-RIADLEDNWETLNDNLKVIEKADNAAQVKDALTKMRAAALDAQKATPPKLEDKSPDSPEMKDF
RHGFDILVGQIDDALKLANEGKVKEAQAAAEQLKTTRNAYIQKYLAARERKATKTLGIILGAFIVCWLPFFI
ISLVMPI-------WFHLAIFDFFTWLGYLNSLINPIIYTMSNEDFKQAFHKLIRFK*
>P1;5ht2a_hm_1
sequence:::::::5ht2a::
--------SCLSLLHLQEKN-WSALLTAVVIILTIAGNILVIMAVSLEKKLQNATNYFLMSLAIADMLLGFL
VMPVSMLTILYGYRWPLPSKLCAVWIYLDVLFSTASIMHLCAISLDRYVAIQNPIHHSRFNSRTKAFLKIIA
VWTISVGISMPIPVFG------------------------/CLL-ADD-NFVLIGSFVSFFIPLTIMVITYF
LTIKSLQK/---------------------------------------------------------------
--------------------------------------------SISNEQKACKVLGIVFFLFVVMWCPFFI
TNIMAVICKESCNEDVIGALLNVFVWIGYLSSAVNPLVYTLFNKTYRSAFSR--------*
